# Supplementary material for: Scutellaria baicalensis Induces Cell Apoptosis and Elicits Mesenchymal–Epithelial Transition to Alleviate Metastatic Hepatocellular Carcinoma via Modulating HSP90β
Source: Int J Mol Sci. 2024 Mar 6;25(5):3073. doi: 10.3390/ijms25053073 (PMC10932101; doi:10.3390/ijms25053073)
Supplement: Supplementary file 1 [file ijms-25-03073-s001.zip]

Archive with 1 entries (1 files):
- ijms-2854379-supplementary.pdf
